# Supplementary material for: Bioresponsive Hydrogel for On-Demand Nonhormonal Contraception
Source: Gels. 2025 Oct 27;11(11):858. doi: 10.3390/gels11110858 (PMC12652176; doi:10.3390/gels11110858)
Supplement: Supplementary file 1 [file gels-11-00858-s001.zip]

Archive with 1 entries (1 files):
- gels-3893316-supplementary.pdf
